# Supplementary material for: Characterization of Bathyarchaeota genomes assembled from metagenomes of biofilms residing in mesophilic and thermophilic biogas reactors
Source: Biotechnol Biofuels. 2018 Jun 19;11:167. doi: 10.1186/s13068-018-1162-4 (PMC6010159; doi:10.1186/s13068-018-1162-4)
Supplement: Supplementary file 2 — Additional file 2. Previously published MAGs for the phylum Bathyarchaeota. The phylogenetic affiliation is shown in Fig. 2. *, completeness and contamination were estimated by CheckM [25]. [file 13068_2018_1162_MOESM2_ESM.xlsx]

## Sheet: Additional file 5
Genome bin	Origin	Total length [bp]	Number of protein coding genes	GC content [%]	Completeness [%]*	Contamination [%]*	NCBI GenBank accession no.	Reference
BA1	Coal-bed methane wells within the Surat Basin, Australia	1,931,714	2,403	47.1	91.59	2.80	GCA_001399805.1	[10]
BA2		1455,689	1,761	44.2	93.77	3.74	GCA_001399795.1
RBG_16_48_13	Groundwater and sediment samples from an aquifer adjacent to the Colorado river near Rifle, USA	848,615	949	47.9	84.11	1.44	GCA_001775995.1	[34]
RBG_13_60_20		1,215,694	1,467	60.8	76.13	0.00	GCA_001775965.1
RBG_13_38_9		1,724,111	1,836	36.8	81.31	2.8	GCA_001775955.1
RBG_13_46_16b		1,369,378	1,559	45.2	88.35	11.17	GCA_001774235.1
RBG_16_57_9		1,523,517	1,862	58.3	71.56	2.8	GCA_001776015.1
RBG_13_52_12		2,081,685	2,388	50.5	80.58	2.91	GCA_001774245.1
SG8-32-1	Sediment cores of the White Oak river, USA	1,078,462	1,117	36.7	50.34	9.22	GCA_001273345.1	[33, 48-50]
SMTZ-80		1,510,195	1,369	34.5	61.99	7.79	GCA_001273495.1
DG-45		1,423,268	1,314	62.1	22.58	0.00	GCA_001273415.1
AD8-1		1,583,813	1,505	32.4	73.36	13.01	GCA_001273385.1
SG8-32-3		668,322	640	44.0	95.79	4.21	GCA_001273335.1
SMTZI-55		1,257,002	1,122	55.0	50.54	0.00	GCA_001273375.1
