# Supplementary material for: Characterization of Bathyarchaeota genomes assembled from metagenomes of biofilms residing in mesophilic and thermophilic biogas reactors
Source: Biotechnol Biofuels. 2018 Jun 19;11:167. doi: 10.1186/s13068-018-1162-4 (PMC6010159; doi:10.1186/s13068-018-1162-4)
Supplement: Supplementary file 3 — Additional file 3. Sequencing and assembly statistics of the metagenome data for the microbial communities of the thermophilic and mesophilic biogas reactor systems. UASS, upflow anaerobic solid-state reactor; AF, anaerobic filter; n.d., not determined. [file 13068_2018_1162_MOESM3_ESM.xlsx]

## Sheet: Additional file 6
	System 1 (digestate, UASS, 55 °C)				System 2 (packing, AF, 37 °C)	System 3 (packing, AF, 55 °C)
	Replicate 1	Replicate 2	Replicate 3	Pooled data from replicates
Number of reads pairs (rp) [-]	6,893,793	7,579,054	9,727,602	24,200,449	25,209,139	21,963,917
Total base pairs [bp]	4,150,063,386	4,562,590,508	5,856,016,404	14,568,670,298	12,934,441,266	11,264,293,774
QC passed - trimmomatic (rp paired)	1,660,142	757,761	2,073,098	4,491,001	20,959,866	20,372,000
QC passed - trimmomatic (rp forward)	5,193,678	6,795,275	6,760,160	18,749,113	4,241,214	1,581,397
QC passed - trimmomatic (rp reverse)	1,942	2,043	73,602	77,587	5,103	4,432
QC passed - trimmomatic [total bp]	2,005,007,241	1,844,882,237	2,569,398,981	6,419,288,459	10,117,492,681	9,972,577,531
Number of assembled reads [-]	4,744,864	4,618,135	6,087,959	15,450,958	18,504,803	10,986,140
Number of contigs >= 1,000 bp [-]	n.d.	n.d.	n.d.	64,443	182,141	72,572
N50 value of contigs >= 1,000 bp [bp]	n.d.	n.d.	n.d.	3,412	40,225	2,710
Length of largest contig [bp]	n.d.	n.d.	n.d.	130,876	109,329	81,115
Total length of contigs >= 1,000 bp [bp]	n.d.	n.d.	n.d.	175,035,204	418,325,434	172,416,105
Number of contigs >= 1,000 bp assigned as prokaryotic [-]	n.d.	n.d.	n.d.	61,633	170,682	68,904
Number of assembled reads in prokaryotic contigs [-]	4,663,402	4,538,595	5,984,687	15,186,684	17,964,386	10,583,841
Percentage of unassigned assembled sequence reads [%]	n.d.	n.d.	n.d.	1.71	2.92	3.66
