# Supplementary material for: Characterization of Bathyarchaeota genomes assembled from metagenomes of biofilms residing in mesophilic and thermophilic biogas reactors
Source: Biotechnol Biofuels. 2018 Jun 19;11:167. doi: 10.1186/s13068-018-1162-4 (PMC6010159; doi:10.1186/s13068-018-1162-4)
Supplement: Supplementary file 4 — Additional file 4. Compiled metagenome-assembled genomes that met the criteria of a minimum of 50% genome completeness and contamination rates of 10%. [file 13068_2018_1162_MOESM4_ESM.xlsx]

## Sheet: Additional file 8
System 1 (digestate, UASS, 55 °C)	Nr.	MAG ID	Marker lineage	# genomes	# marker genes	Completeness [%]	Contamination [%]
	1	final.contigs.gt1kb.fa.metabat-bins-.7	o__Clostridiales (UID1120)	304	250	97.88	1.75
	2	final.contigs.gt1kb.fa.metabat-bins-.16	p__Euryarchaeota (UID54)	90	234	97.06	0
	3	final.contigs.gt1kb.fa.metabat-bins-.26	k__Bacteria (UID209)	5443	105	96.61	0
	4	final.contigs.gt1kb.fa.metabat-bins-.24	p__Euryarchaeota (UID3)	148	188	96.22	3.85
	5	final.contigs.gt1kb.fa.metabat-bins-.4	k__Bacteria (UID2565)	2921	142	96.08	2.3
	6	final.contigs.gt1kb.fa.metabat-bins-.18	o__Clostridiales (UID1212)	172	263	93.58	1.79
	7	final.contigs.gt1kb.fa.metabat-bins-.9	p__Euryarchaeota (UID49)	95	228	92.65	2.29
	8	final.contigs.gt1kb.fa.metabat-bins-.19	o__Clostridiales (UID1212)	172	263	91.39	0
	9	final.contigs.gt1kb.fa.metabat-bins-.14	o__Clostridiales (UID1212)	172	263	90.49	2.01
	10	final.contigs.gt1kb.fa.metabat-bins-.11	k__Bacteria (UID2570)	433	273	89.64	1.91
	11	MAG ATB-1	k__Archaea (UID2)	207	149	88.79	5.61
	12	final.contigs.gt1kb.fa.metabat-bins-.31	k__Bacteria (UID2328)	3167	126	88	0.12
	13	final.contigs.gt1kb.fa.metabat-bins-.12	p__Firmicutes (UID241)	930	213	87.85	3.6
	14	final.contigs.gt1kb.fa.metabat-bins-.17	o__Clostridiales (UID1212)	172	263	87.15	0.22
	15	final.contigs.gt1kb.fa.metabat-bins-.20	p__Firmicutes (UID239)	1324	176	83.01	2.78
	16	final.contigs.gt1kb.fa.metabat-bins-.28	o__Clostridiales (UID1212)	172	263	80.03	0.13
	17	final.contigs.gt1kb.fa.metabat-bins-.13	p__Firmicutes (UID241)	930	213	79.61	2.33
	18	final.contigs.gt1kb.fa.metabat-bins-.8	k__Bacteria (UID1452)	924	163	79.29	0.1
	19	final.contigs.gt1kb.fa.metabat-bins-.21	o__Clostridiales (UID1120)	304	250	71.41	2.62
	20	final.contigs.gt1kb.fa.metabat-bins-.30	o__Clostridiales (UID1212)	172	263	62.93	0.5
	21	final.contigs.gt1kb.fa.metabat-bins-.32	k__Bacteria (UID203)	5449	104	62.55	0
	22	final.contigs.gt1kb.fa.metabat-bins-.25	o__Clostridiales (UID1212)	172	263	54.9	2.37
	23	final.contigs.gt1kb.fa.metabat-bins-.22	c__Bacilli (UID285)	586	325	54.06	4.7
System 2 (packing, AF, 37 °C)	Nr.	MAG ID	Marker lineage	# genomes	# marker genes	Completeness [%]	Contamination [%]
	1	final.contigs.gt1kb.fa.metabat-bins-.27	p__Euryarchaeota (UID54)	90	233	96.71	1.32
	2	final.contigs.gt1kb.fa.metabat-bins-.37	k__Bacteria (UID2495)	2993	147	95.6	0.2
	3	final.contigs.gt1kb.fa.metabat-bins-.17	o__Actinomycetales (UID1530)	622	257	95.2	1.1
	4	final.contigs.gt1kb.fa.metabat-bins-.20	c__Deltaproteobacteria (UID3216)	83	247	93.5	3.55
	5	final.contigs.gt1kb.fa.metabat-bins-.21	p__Bacteroidetes (UID2605)	350	316	92.76	7.93
	6	final.contigs.gt1kb.fa.metabat-bins-.26	p__Bacteroidetes (UID2605)	350	316	91.56	2.01
	7	final.contigs.gt1kb.fa.metabat-bins-.7	k__Bacteria (UID2495)	2993	147	91.14	2.2
	8	final.contigs.gt1kb.fa.metabat-bins-.36	k__Bacteria (UID209)	5443	104	89.5	0
	9	final.contigs.gt1kb.fa.metabat-bins-.10	c__Deltaproteobacteria (UID3216)	83	247	89.25	5.22
	10	final.contigs.gt1kb.fa.metabat-bins-.18	c__Deltaproteobacteria (UID3216)	83	247	88.61	4.54
	11	final.contigs.gt1kb.fa.metabat-bins-.19	k__Bacteria (UID1452)	924	151	88.56	7.43
	12	final.contigs.gt1kb.fa.metabat-bins-.24	c__Deltaproteobacteria (UID3216)	83	247	88.06	5.84
	13	final.contigs.gt1kb.fa.metabat-bins-.25	k__Bacteria (UID2982)	88	230	87.84	3.07
	14	final.contigs.gt1kb.fa.metabat-bins-.38	c__Clostridia (UID1085)	35	420	85.84	1.9
	15	MAG ATB-5	k__Archaea (UID2)	207	149	86.3	5.14
	16	final.contigs.gt1kb.fa.metabat-bins-.30	c__Deltaproteobacteria (UID3216)	83	247	83.23	1.29
	17	final.contigs.gt1kb.fa.metabat-bins-.45	p__Bacteroidetes (UID2605)	350	316	81.29	0.95
	18	final.contigs.gt1kb.fa.metabat-bins-.49	p__Euryarchaeota (UID3)	148	188	80.4	2.4
	19	final.contigs.gt1kb.fa.metabat-bins-.29	k__Bacteria (UID209)	5443	105	78.69	0.46
	20	final.contigs.gt1kb.fa.metabat-bins-.60	k__Bacteria (UID1452)	924	151	77.23	0
	21	final.contigs.gt1kb.fa.metabat-bins-.46	k__Bacteria (UID209)	5443	105	75.62	0
	22	final.contigs.gt1kb.fa.metabat-bins-.51	k__Bacteria (UID209)	5443	105	74.42	5.08
	23	final.contigs.gt1kb.fa.metabat-bins-.40	k__Bacteria (UID2569)	434	278	67.78	9.54
	24	final.contigs.gt1kb.fa.metabat-bins-.53	k__Bacteria (UID1452)	924	163	62.55	0
	25	final.contigs.gt1kb.fa.metabat-bins-.62	k__Bacteria (UID1452)	924	161	61.63	0
	26	final.contigs.gt1kb.fa.metabat-bins-.85	k__Bacteria (UID1452)	924	151	61.39	0
	27	final.contigs.gt1kb.fa.metabat-bins-.22	k__Bacteria (UID203)	5449	104	60.34	5.49
	28	final.contigs.gt1kb.fa.metabat-bins-.56	p__Actinobacteria (UID1454)	732	199	59.4	2.59
	29	final.contigs.gt1kb.fa.metabat-bins-.44	k__Bacteria (UID2495)	2993	141	58.64	0.1
	30	final.contigs.gt1kb.fa.metabat-bins-.61	k__Archaea (UID2)	207	149	57.63	0
	31	final.contigs.gt1kb.fa.metabat-bins-.59	k__Archaea (UID2)	207	149	57.47	1.4
	32	final.contigs.gt1kb.fa.metabat-bins-.99	k__Bacteria (UID203)	5449	104	56.58	0.31
	33	final.contigs.gt1kb.fa.metabat-bins-.52	k__Bacteria (UID2495)	2993	147	55.33	2.2
	34	final.contigs.gt1kb.fa.metabat-bins-.42	k__Bacteria (UID1452)	924	163	55.25	1.82
	35	final.contigs.gt1kb.fa.metabat-bins-.28	c__Deltaproteobacteria (UID3216)	83	247	54.89	9.01
	36	final.contigs.gt1kb.fa.metabat-bins-.97	k__Bacteria (UID2329)	174	149	50.52	0
System 3 (packing, AF, 55 °C)	Nr.	MAG ID	Marker lineage	# genomes	# marker genes	Completeness [%]	Contamination [%]
	1	final.contigs.gt1kb	p__Firmicutes (UID239)	1324	176	94.12	3.43
	2	final.contigs.gt1kb.fa.metabat-bins-.18	p__Firmicutes (UID241)	930	213	91.64	2.4
	3	final.contigs.gt1kb.fa.metabat-bins-.3	p__Firmicutes (UID241)	930	213	91.17	4.8
	4	MAG ATB-2	k__Archaea (UID2)	207	145	92.06	4.28
	5	final.contigs.gt1kb.fa.metabat-bins-.9	p__Euryarchaeota (UID54)	90	234	87.16	0.65
	6	final.contigs.gt1kb.fa.metabat-bins-.15	k__Bacteria (UID1452)	924	163	85.58	5.79
	7	final.contigs.gt1kb.fa.metabat-bins-.26	o__Clostridiales (UID1212)	172	263	84.71	1.01
	8	final.contigs.gt1kb.fa.metabat-bins-.4	p__Firmicutes (UID241)	930	213	83.19	0.5
	9	MAG ATB-3	k__Archaea (UID2)	207	149	82.28	3.74
	10	final.contigs.gt1kb.fa.metabat-bins-.35	p__Euryarchaeota (UID3)	148	187	79.7	0.94
	11	final.contigs.gt1kb.fa.metabat-bins-.8	p__Firmicutes (UID239)	1324	176	79.08	0.49
	12	final.contigs.gt1kb.fa.metabat-bins-.13	p__Firmicutes (UID239)	1324	175	76.9	0.24
	13	final.contigs.gt1kb.fa.metabat-bins-.1	k__Bacteria (UID1452)	924	163	72.71	3.84
	14	final.contigs.gt1kb.fa.metabat-bins-.51	p__Firmicutes (UID241)	930	213	72.2	0.21
	15	final.contigs.gt1kb.fa.metabat-bins-.42	p__Euryarchaeota (UID3)	148	188	71.6	2.4
	16	final.contigs.gt1kb.fa.metabat-bins-.29	p__Bacteroidetes (UID2605)	350	316	65.59	0.56
	17	MAG ATB-4	k__Archaea (UID2)	207	149	64.83	4.43
	18	final.contigs.gt1kb.fa.metabat-bins-.7	k__Bacteria (UID209)	5443	105	59.94	0
	19	final.contigs.gt1kb.fa.metabat-bins-.23	o__Clostridiales (UID1120)	304	250	55.3	1.05
