# Supplementary material for: Characterization of Bathyarchaeota genomes assembled from metagenomes of biofilms residing in mesophilic and thermophilic biogas reactors
Source: Biotechnol Biofuels. 2018 Jun 19;11:167. doi: 10.1186/s13068-018-1162-4 (PMC6010159; doi:10.1186/s13068-018-1162-4)
Supplement: Supplementary file 7 — Additional file 7. Genomic loci of the analyzed Bathyarchaeota MAGs encoding those enzymatic functions, which are mentioned in the metabolic scheme (Fig. 3) as well as in the main text. n.d., not determined. [file 13068_2018_1162_MOESM7_ESM.xlsx]

## Sheet: Tabelle1
Putative gene product	Gene name	EC number	Genes found in MAG
			ATB-1	ATB-2	ATB-3	ATB-4	ATB-5
Reductive acetyl-CoA pathway
Carbon monoxide dehydrogenase	cooS	1.2.7.4	BA_1838	Bathy13_01578	n.d.	843	n.d.
Carbon monoxide dehydrogenase accessory protein	cooC	1.5.98.2	BA_422	n.d.	Bathy15_01384	n.d.	Bathy31_01973
Tungsten-containing formylmethanofuran dehydrogenase subunit A	fwdA	1.2.99.5	BA_1400	Bathy13_00450	Bathy15_00871	Bathy27_00142	Bathy31_00961
Tungsten-containing formylmethanofuran dehydrogenase subunit B	fwdB		BA_1401	Bathy13_00451	Bathy15_00870	Bathy27_00141	Bathy31_00962
Tungsten-containing formylmethanofuran dehydrogenase subunit C	fwdC		BA_1399	Bathy13_00449	Bathy15_00872	Bathy27_00143	Bathy31_00960
Tungsten-containing formylmethanofuran dehydrogenase subunit D	fwdD		BA_1402	Bathy13_00452	Bathy15_00869	Bathy27_00140	Bathy31_00963
Formylmethanofuran-H4MPT formyltransferase	ftr	2.3.1.101	BA_183, BA_236	Bathy13_00543	Bathy15_00956, Bathy15_01443	Bathy27_00225, Bathy27_00526	Bathy31_00142, Bathy31_00502
Methenyl-H4MPT cyclohydrolase	mch	3.5.4.27	BA_1200	Bathy13_00448	Bathy15_00873	Bathy27_00167	Bathy31_00959
Methylene-H4MPT dehydrogenase	mtd	1.5.99.9	n.d.	n.d.	n.d.	n.d.	n.d.
5,10-methylene-H4MPT reductase	mer	n.d.	n.d.	n.d.	n.d.	n.d.	n.d.
F420-reducing hydrogenase subunit A	frhA	1.12.98.1	BA_2235	Bathy13_265	Bathy15_1418	Bathy27_626	Bathy31_947
F420-reducing hydrogenase subunit B	frhB		BA_437	Bathy13_00987	Bathy15_00134	Bathy27_00972	Bathy31_00647
F420-reducing hydrogenase subunit G	frhG		BA_2236	Bathy13_00266	Bathy15_01417	n.d.	Bathy31_00948
Acetyl-CoA decarbonylase/synthase complex subunit A	cdhA	1.2.7.4	BA_1838	Bathy13_01436	n.d.	Bathy27_00843	Bathy31_01648
Acetyl-CoA decarbonylase/synthase complex subunit B	cdhB	2.3.1.-	BA_1837	Bathy13_01435	Bathy15_01182	Bathy27_00842	Bathy31_01647
Acetyl-CoA decarbonylase/synthase complex subunit C	cdhC	-	BA_1836	Bathy13_01434	Bathy15_01183	Bathy27_00841	Bathy31_01646
Acetyl-CoA decarbonylase/synthase complex subunit D	cdhD	2.1.1.245	BA_1834	Bathy13_01432	Bathy15_01185	n.d.	n.d.
Acetyl-CoA decarbonylase/synthase complex subunit G	cdhG	2.1.1.245	BA_1835	Bathy13_01433	Bathy15_01184	Bathy27_00840	Bathy31_01645
Pyruvate: Ferredoxin oxidoreductase subunit A	porA	1.2.7.1	BA_791	Bathy13_00040	Bathy15_00257	Bathy27_00919	Bathy31_01321
Pyruvate: Ferredoxin oxidoreductase subunit B	porB		BA_790	Bathy13_00041	Bathy15_00256	Bathy27_00920	Bathy31_01322
Pyruvate: Ferredoxin oxidoreductase subunit D	porD		BA_792	Bathy13_00039	Bathy15_00258	Bathy27_00918	Bathy31_01320
Pyruvate: Ferredoxin oxidoreductase subunit G	porG		BA_793	Bathy13_00038	Bathy15_00259	Bathy27_00917	Bathy31_01319
ADP-forming acetyl-CoA synthase	acd	6.2.1.13	BA_456	Bathy13_00719	Bathy15_00561	Bathy27_00928	Bathy31_01993
Acetyl-coenzyme A synthetase	acs	6.2.1.1	BA_567	Bathy13_00653	Bathy15_01424	Bathy27_00693	Bathy31_00073
Methanogenesis and related hydrogenases
F420-non-reducing hydrogenase Mvh subunit A	mvhA	1.12.99.-	BA_662	Bathy13_01043	Bathy15_01216	n.d.	Bathy31_00208
F420-non-reducing hydrogenase Mvh subunit G	mvhG		BA_661	Bathy13_01044	Bathy15_01215	n.d.	Bathy31_00209
F420-non-reducing hydrogenase Mvh subunit D	mvhD		BA_663	Bathy13_01042	Bathy15_01217	n.d.	Bathy31_00207
Energy-converting [NiFe]-hydrogenase subunit A	echА	1.6.99.5	BA_1762	Bathy13_00977	n.d.	Bathy27_00271	Bathy31_00644
Energy-converting [NiFe]-hydrogenase subunit B	echB		BA_1887	Bathy13_00981	n.d.	Bathy27_00267	Bathy31_00640
Energy-converting [NiFe]-hydrogenase subunit C	echC		BA_1975	Bathy13_00983	n.d.	Bathy27_00265	Bathy31_00638
Energy-converting [NiFe]-hydrogenase subunit D	echD		BA_1976	Bathy13_00982	n.d.	Bathy27_00266	Bathy31_00639
Energy-converting [NiFe]-hydrogenase subunit E	echE		n.d.	n.d.	n.d.	n.d.	n.d.
Energy-converting [NiFe]-hydrogenase subunit F	echF		BA_1884	Bathy13_00980	n.d.	Bathy27_00578	Bathy31_00641
Formylmethanofuran-tetrahydromethanopterine N-formyltransferase	ftr	2.3.1.101	BA_183, BA_236	Bathy13_00543	Bathy15_01443	Bathy27_00225	Bathy31_00502
N5-methyltetrahydro-methanopterin: coenzyme M methyltransferase subunit H	mtrH	2.1.1.86	BA_1728	Bathy13_01492	n.d.	Bathy27_00827	n.d.
Heterodisulfide reductase subunit A	hdrA	1.8.98.1	BA_541	Bathy13_01394	Bathy15_00992	Bathy27_00427	-
Heterodisulfide reductase subunit B	hdrB		BA_660	Bathy13_01396	Bathy15_00995	n.d.	Bathy31_00210
Heterodisulfide reductase subunit C	hdrC		BA_659	Bathy13_01397	Bathy15_00996	n.d.	Bathy31_00211
V-type H+-transporting ATPase subunit A	atpA	3.6.3.14	BA_1987	n.d.	Bathy15_01690	n.d.	n.d.
V-type H+-transporting ATPase subunit B	atpB		BA_1020	n.d.	Bathy15_01690	n.d.	n.d.
V-type H+-transporting ATPase subunit C	atpC		BA_1991	n.d.	Bathy15_01692	n.d.	n.d.
V-type H+-transporting ATPase subunit D	atpD		BA_1019	n.d.	Bathy15_01691	n.d.	n.d.
V-type H+-transporting ATPase subunit E	atpE		n.d.	n.d.	n.d.	n.d.	n.d.
V-type H+-transporting ATPase subunit F	atpF		BA_1989	n.d.	n.d.	n.d.	n.d.
V-type H+-transporting ATPase subunit I	atpI		BA_1990	n.d.	n.d.	n.d.	n.d.
V-type H+-transporting ATPase subunit K	atpK		BA_1017	n.d.	n.d.	n.d.	n.d.
Acetyl-CoA decarbonylase/synthase complex subunit A	cdhA	1.2.7.4,	BA_1836	Bathy13_01434	Bathy15_01183	Bathy27_00841	Bathy31_01646
Acetyl-CoA decarbonylase/synthase complex subunit B	cdhB	-	BA_1838	Bathy13_01436	n.d.	Bathy27_00843	Bathy31_01648
Acetyl-CoA decarbonylase/synthase complex subunit C	cdhC	2.1.1.245	BA_1834	Bathy13_01432	Bathy15_01185	n.d.	n.d.
Acetyl-CoA decarbonylase/synthase complex subunit D	cdhD	-	BA_1835	Bathy13_01433	Bathy15_01184	Bathy27_00840	Bathy31_01645
Acetyl-CoA decarbonylase/synthase complex subunit G	cdhG	2.3.1.-	BA_1837	Bathy13_01435	Bathy15_01182	Bathy27_00842	Bathy31_01647
Glycolysis/Gluconeogenesis
Fructose-1,6-bisphosphatase class II	fbp	3.1.3.11	BA_851	Bathy13_01538	Bathy15_00863	Bathy27_685	Bathy31_1128
Fructose-bisphosphate aldolase	fba	4.1.2.13	n.d.	Bathy13_00377	Bathy15_00080	n.d.	n.d.
6-phosphofructokinase	pfkA	2.7.1.11	n.d.	Bathy13_01610	Bathy15_00033	n.d.	Bathy31_760
Triosephosphate isomerase	tpi	5.3.1.1	BA_1217	Bathy13_01196	Bathy15_01193	Bathy27_00751	n.d.
Glycerol-3- phosphate dehydrogenase	gap	1.2.1.12	BA_846	Bathy13_00757	Bathy15_00736	Bathy27_00680	Bathy31_1088
Phosphoglycerate kinase	pgk	2.7.2.3	BA_845	Bathy13_00758	Bathy15_00737	Bathy27_00679	Bathy31_1089
2,3-bisphosphoglycerate-independent-phosphoglycerate mutase	gpm	5.4.2.1	BA_1198	n.d.	n.d.	n.d.	n.d.
Enolase	eno	4.2.1.11	BA_2033	82	Bathy15_00204	n.d.	Bathy31_01351
Pyruvate kinase subunit alpha	pykA	2.7.1.40	BA_1671	n.d.	n.d.	499	746
Pyruvate kinase subunit beta	pykB		BA_1066	n.d.	n.d.	n.d.	n.d.
NAD-dependent malic enzyme	mae	1.1.1.40	BA_570	Bathy13_00376	Bathy15_00464	Bathy27_01168	Bathy31_00814
Pyruvate metabolism
Acetyl-coenzyme A synthetase	acd	6.2.1.1	BA_567	Bathy13_00653	Bathy15_01424	Bathy27_00693	Bathy31_00073
Lactate synthesis
Methylglyoxal synthase	mgs	4.2.3.3	BA_1107	Bathy13_00405	Bathy15_01685	Bathy27_00866	n.d.
Lactoylglutathione lyase	gloA	4.4.1.5	BA_493	Bathy13_00380	Bathy15_00696	Bathy27_00095	Bathy31_01970
Hydroxyacylglutathione hydrolase	gloB	3.1.2.6	BA_411	Bathy13_00941	Bathy15_00921	Bathy27_00564	Bathy31_01866
Nickel-dependent lactate racemase	larA	5.1.2.1	BA_2125	Bathy13_00402	n.d.	n.d.	Bathy31_00780
Tricarboxylic acid cycle
Citrate synthase	citZ	2.3.3.1	BA_1871, BA_1872	Bathy13_00278	Bathy15_01423	n.d.	Bathy31_01313, Bathy31_01778
Isocitrate dehydrogenas	-	1.1.1.42	BA_362	n.d.	n.d.	n.d.	n.d.
Aconitate hydratase	acnB	4.2.1.3	BA_74	n.d.	n.d.	n.d.	n.d.
Malate dehydrogenase	mdh	1.1.1.37	n.d.	n.d.	n.d.	n.d.	n.d.
Fumarate hydratase	fum	4.2.1.2	n.d.	n.d.	Bathy15_00497	n.d.	Bathy31_00675
Succinate dehydrogenase subunit A	sdhA	1.3.99.1	n.d.	n.d.	n.d.	n.d.	Bathy31_00167
Succinate dehydrogenase subunit B	sdhB		n.d.	n.d.	n.d.	n.d.	Bathy31_00168
Succinyl-CoA synthase subunit A	scsA	6.2.1.5	BA_1065	Bathy13_01576	Bathy15_00799	n.d.	Bathy31_00151
Succinyl-CoA synthase subunit B	scsB		n.d.	n.d.	n.d.	n.d.	Bathy31_00150
2-oxoglutarate: ferredoxin oxidoreductase subunit A	korA	1.2.7.3	BA_397	Bathy13_00035	Bathy15_00901	Bathy27_00252	n.d.
2-oxoglutarate: ferredoxin oxidoreductase subunit B	korB		BA_395	Bathy13_00034	Bathy15_00900	Bathy27_00254	Bathy31_01373
2-oxoglutarate: ferredoxin oxidoreductase subunit C	korC		n.d.	n.d.	n.d.	n.d.	n.d.
Phosphoenolpyruvate carboxykinase	pck	4.1.1.1.32	BA_385	Bathy13_01685	Bathy15_00925	Bathy27_00139	Bathy31_00869
Amino acid fermentation
L-asparaginase	ans	3.5.1.1	BA_2110	Bathy13_01691	Bathy15_01416	n.d.	Bathy31_00467
Asparagine synthase	asn	6.3.5.4	BA_148, BA_711, BA_1496	Bathy13_00890	Bathy15_00757	Bathy27_00299	Bathy31_00002
L-aspartate ammonia-lyase	asp	4.3.1.1	BA_1740	Bathy13_01171	n.d.	n.d.	Bathy31_00166
D-alanine transaminase	gp	2.6.1.2	BA_1789	Bathy13_01260	Bathy15_00180	Bathy27_00910	Bathy31_00312
L-tryptophan synthase subunit A	tsaA	4.2.1.20	BA_1383	Bathy13_00355	Bathy15_00340	n.d.	Bathy31_00753
L-tryptophan synthase subunit B	tsaB		BA_1384	Bathy13_00354	Bathy15_00341	Bathy27_01205	Bathy31_00753
L-threonine ammonia-lyase	sdsL	4.3.1.19	BA_297	n.d.	Bathy15_01177	Bathy27_00409	n.d.
Fluorothreonine transaldolase	fta	2.2.1.8	BA_63	Bathy13_00704	Bathy15_01552	n.d.	n.d.
NAD+ dependent glutamate dehydrogenase	gdh	1.4.1.2	BA_1147	n.d.	Bathy15_00105	n.d.	Bathy31_00715
NAD(P)+ dependent glutamate dehydrogenase subunit A	gdhA	1.4.1.13	BA_653	Bathy13_00572	Bathy15_00552	Bathy27_00449	Bathy31_00259
NAD(P)+ dependent glutamate dehydrogenase subunit B	gdhB		BA_654	Bathy13_00573	Bathy15_00553	Bathy27_01134	Bathy31_00260
Glutamine synthetase	glu	6.3.1.2	BA_1469	Bathy13_01517	Bathy15_01504	Bathy27_00718	-
Anthranilate synthase	trp	4.1.3.27	BA_1388	Bathy13_00349	Bathy15_00346	Bathy27_00745, Bathy27_00716	Bathy31_00758
Peptidases and proteases
Peptidase M16	M16	-	BA_1256	n.d.	n.d.	n.d.	Bathy31_01357
Peptidase M50	M50	-	BA_55	n.d.	Bathy15_00973	n.d.	Bathy31_00695
Oligoendopeptidase F	pepF	3.4.24.-	BA_93	n.d.	n.d.	n.d.	Bathy31_01104
Methionine aminopeptidase 1	map	3.4.11.18	BA_2175	Bathy13_01463	Bathy15_00488	n.d.	n.d.
Peptidase E	pepE	3.4.13.31	BA_1007	n.d.	n.d.	n.d.	n.d.
Thermostable carboxypeptidase 1	cpsA	3.4.17.19	BA_1930	Bathy13_01474	Bathy15_00224	Bathy27_01114	Bathy31_00717
Protease Tld	tld		BA_2119	Bathy13_00950	Bathy15_00743	Bathy27_00958	Bathy31_01096
Utilization of carbohydrates
Cellulase GH5	bglC	3.2.1.4	BA_1797	n.d.	Bathy15_01578	Bathy27_01013	n.d.
Cytosolic beta-glucosidase GH5	bglA	3.2.1.21	BA_345	n.d.	n.d.	Bathy27_00380	n.d.
Cellulose-2-epimerase GH9	-	3.2.1.-	BA_1738	n.d.	n.d.	-	Bathy31_01021
Beta-1,4-mannooligosaccharide phosphorylase GH43	-	2.4.1.-	BA_417	n.d.	n.d.	Bathy27_00782	n.d.
Glycosyl hydrolase family 43 containing domiain of unknown function	-	-	BA_175	n.d.	n.d.	Bathy27_00217	n.d.
Glycosyl hydrolase family 43 containing domiain of unknown function	-	-	BA_179	n.d.	n.d.	Bathy27_00221	n.d.
Beta-mannosidase GH2	mndB	3.2.1.25	BA_490	n.d.	n.d.	Bathy27_00092	n.d.
Putative xyloglucanase GH74	xgh	3.2.1.151	BA_2168	n.d.	n.d.	n.d.	n.d.
Galactokinase	galK	2.7.1.6	BA_309	Bathy13_01431	Bathy15_01168	n.d.	Bathy31_01784
UDP-glucose-hexose-1-phosphate uridylyltransferase	galT	2.7.7.12	BA_1270	Bathy13_00996	Bathy15_00537	Bathy27_00989	Bathy31_01591
UTP-glucose-1-phosphate uridylyltransferase	gtaB	2.7.7.9	BA_1143	Bathy13_01479	Bathy15_00330	Bathy27_01248	Bathy31_01406
D-ribose-5-phosphate isomerase	rpiK	5.3.1.6	BA_319	Bathy13_01417	n.d.	n.d.	n.d.
Sorbitol dehydrogenase	gutB	1.1.1.14	BA_2123	Bathy13_00050, Bathy13_01086	Bathy15_01535	Bathy27_01198	Bathy31_00794
Triosephosphate isomerase	tpiA	5.3.1.1	BA_1217	Bathy13_01196	Bathy15_01193	Bathy27_00751	n.d.
Fructose-bisphosphate aldolase	fba	4.1.2.13	n.d.	Bathy13_00377	n.d.	n.d.	n.d.
Transporter
Magnesium transporter subunit A	mgtA		BA_551	Bathy13_01569	Bathy15_00437	Bathy27_00371	Bathy31_01603
Magnesium transporter subunit E	mgtE		BA_32	Bathy13_00591	Bathy15_00555	Bathy27_00104	Bathy31_00370
Phosphate transport system permease subunit S	pstS		BA_111	Bathy13_01291	n.d.	n.d.	n.d.
Phosphate transport system permease subunit C	pstC		BA_112	Bathy13_01290	n.d.	n.d.	n.d.
Phosphate transport system permease subunit A	pstA		BA_113	n.d.	Bathy15_01366	n.d.	n.d.
Phosphate transport system permease subunit B	pstB		BA_114	Bathy13_00067	Bathy15_01365	Bathy27_01052	n.d.
Zinc transport system subunit B	adcB		BA_418	n.d.	n.d.	Bathy27_00979	n.d.
Zinc transport system subunit C	adcC		BA_419	Bathy13_01324	Bathy15_01670	Bathy27_00980	Bathy31_01515
Zinc transport system subunit A	adcA		BA_420	n.d.	n.d.	Bathy27_00981	n.d.
Cobalt transporter subunit M	cbiM		BA_423	n.d.	n.d.	n.d.	n.d.
Cobalt transporter subunit N	cbiN		BA_424	n.d.	n.d.	n.d.	n.d.
Cobalt transporter subunit Q	cbiQ		BA_425	n.d.	n.d.	n.d.	n.d.
Cobalt transporter subunit O	cbiO		BA_426	Bathy13_01563	Bathy15_00409	Bathy27_01052	Bathy31_00084
Corrinoid ABC transporter	-		BA_1076	n.d.	n.d.	n.d.	n.d.
Corrinoid ABC transporter	-		BA_1078	n.d.	n.d.	n.d.	n.d.
Ammonia transporter	amt		BA_1230	Bathy13_00281	Bathy15_00474	-	Bathy31_01685
Calcium-transporting ATPase	ylo		BA_1632	Bathy13_01641	Bathy15_01532	Bathy27_00582	Bathy31_01186
Cadmium-transporting ATPase	cad		BA_1943	Bathy13_01351	Bathy15_00437	Bathy27_01230	Bathy31_00991
Potassium transport system	kef		BA_2218	n.d.	-	Bathy27_00286	n.d.
Thiamine transporter	thiT		BA_1947	Bathy13_00466	Bathy15_00456	Bathy27_00539	Bathy_01434
Sulfate transport system	cysW		BA_1972	Bathy13_00381	Bathy15_01661	n.d.	n.d.
Inner membrane transport permease	ybhS		BA_983	n.d.	Bathy15_00485	n.d.	Bathy31_02043
Inner membrane transport permease	yadH		BA_1026	Bathy13_01331	n.d.	n.d.	n.d.
Inner membrane transport permease	yadH		BA_1034	n.d.	n.d.	Bathy27_01151	Bathy31_00771
Oligopeptide transport system subunit B	oppB		n.d.	Bathy13_01502	Bathy15_00061	n.d.	n.d.
Oligopeptide transport system subunit C	oppC		n.d.	Bathy13_01503	Bathy15_00060	n.d.	n.d.
Oligopeptide transport system subunit D	oppD		BA_1650	Bathy13_01504	Bathy15_00059	n.d.	Bathy31_00772
Oligopeptide transport system subunit F	oppF		BA_1039	Bathy13_01505	Bathy15_00058	Bathy27_00557	Bathy31_01812
Dipeptide transport system subunit A	dppA		n.d.	Bathy13_01501	Bathy15_00062	n.d.	n.d.
Dipeptide transport system subunit B	dppB		n.d.	Bathy13_01502	Bathy15_00061	n.d.	n.d.
